# Supplementary material for: Improvement of Diagnostics in NSCLC Patients with MET Exon 14 Mutations Using Complementary DNA/RNA-NGS and Identification of Two Novel Exonic Splicing Mutations
Source: Int J Mol Sci. 2025 Dec 22;27(1):106. doi: 10.3390/ijms27010106 (PMC12785352; doi:10.3390/ijms27010106)
Supplement: Supplementary file 1 [file ijms-27-00106-s001.zip]

Archive with 1 entries (1 files):
- ijms-4039459-supplementary.xlsx
