# Supplementary material for: Improvement of Diagnostics in NSCLC Patients with MET Exon 14 Mutations Using Complementary DNA/RNA-NGS and Identification of Two Novel Exonic Splicing Mutations
Source: Int J Mol Sci. 2025 Dec 22;27(1):106. doi: 10.3390/ijms27010106 (PMC12785352; doi:10.3390/ijms27010106)
Supplement: Supplementary file 1 [file ijms-27-00106-s001.zip › ijms-4039459-supplementary.xlsx]

## Sheet: Suppl. Tab. 1
DNA analysis:
CLv2:
AKT1, ALK, BRAF, CTNNB1, DDR2, EGFR, ERBB2, ERBB4, FBXW7, FGFR1, FGFR2, FGFR3, KRAS, MAP2K1, MET, NOTCH1, NRAS, PIK3CA, PTEN, SMAD4, STK11, TP53
Hotspot mutations only
Comp (DNA):
AKT1*", AKT2*", AKT3*", ALK*", AR*", ARAF*, ARID1A^, ATM^, ATR^, ATRX^, AXL*", BAP1^, BRAF*", BRCA1^, BRCA2^, BTK*, CCND1*", CCND2", CCND3", CCNE1", CBL*, CDK2", CDK4*", CDK6*", CDK12^, CDKN1B^, CDKN2A^, CDKN2B^, CHEK1^, CHEK2*, CREBBP^, CSF1R*, CTNNB1*, DDR2*, EGFR*", ERBB2*", ERBB3*, ERBB4*, ERCC2*, ESR1*", EZH2*, FANCA^, FANCD2^, FANCI^, FGF3", FGF19", FGFR1*", FGFR2*", FGFR3*", FGFR4*", FLT3*…
*: Hotspot mutations only, ^: Coding sequence,": Copy Number Variant CNV (gain).
ODxET (DNA):
AKT1, AKT2, AKT3, ALK, AR", ARAF, BRAF, CDK4, CHEK2, CTNNB1, EGFR", ERBB2", ERBB3", ERBB4, ESR1, FGFR1", FGFR2", FGFR3", FGFR4, FLT3, GNAS, HRAS, IDH1, IDH2, KEAP1, KIT, KRAS", MAP2K1, MAP2K2, MET", NRAS, NTRK1, NTRK2, NTRK3, PDGFRA, PIK3CA", PTEN, RAF1, RET, ROS1, STK11, TP53.
Hotspot mutations only
RNA analysis:
ODxET (DNA):
ALK, AR, BRAF, EGFR, ESR1, FGFR1, FGFR2, FGFR3, MET (including exon 14 skipping), NRG1, NTRK1, NTRK2, NTRK3, NUTM1, RET, ROS1, RSPO2, RSPO3
Archer Lung:
ALK, BRAF, EGFR, FGFR1, FGFR2, FGFR3, KRAS, MET(incl. MET exon 14 skipping),NRG1, NTRK1, NTRK2, NTRK3, RET, ROS1

## Sheet: Suppl. Tab. 2
NGS methods used for detection of METex14 variants
Sample	MET mutation detected (Colon Lung)	MET mutation detected (Comprehensive - DNA)	MET ex14 skipping detected (Comprehensive -RNA)	MET ex14 skipping detected (Archer)	MET mutation detected (Express-DNA)	MET ex14 skipping detected (Express-RNA)	Commentary
1	Yes	Not performed	Not performed	Yes	Not performed	Not performed
2	No	Yes	Not performed	Yes (on request)	Not performed	Not performed
3	No	Not performed	Not performed	Yes (on request)	Yes	Yes
4	No	Not performed	Not performed	Yes (on request)	Yes	Yes
5	No	Not performed	Not performed	Yes	Yes	Yes
6	No	Not performed	Not performed	Yes	Yes	Yes
7	No	Not performed	Not performed	Yes	Yes	Yes
8	No	Not performed	Not performed	Yes	Yes	Yes
9	No	Not performed	Not performed	Yes (on request)	Yes	Yes
10	No	Not performed	Not performed	Yes (on request)	Yes	Yes
11	No	Not performed	Not performed	Yes	Yes	Yes
12	Yes	Not performed	Not performed	Yes	Not performed	Not performed
13	Yes	Not performed	Not performed	Yes (on request)	Not performed	Not performed
14	No	Not performed	Not performed	Yes	Yes	Yes
15	Yes	Not performed	Not performed	Yes	Not performed	Not performed
16	No	Yes	Not performed	Yes	Not performed	Not performed
17	Yes	Not performed	Not performed	Yes	Not performed	Not performed
18	No	Not performed	Not performed	Yes	Yes	Yes
19	No	Not performed	Not performed	Yes (on request)	Yes	Yes
20	No	Not performed	Not performed	Yes	Yes	Yes
21	No	Not performed	Not performed	Yes	Not performed	Not performed	Not enough tumor material for ODxET testing
22	No	Not performed	Not performed	Yes	Yes	Yes
23	No	Yes	Not performed	Yes	Not performed	Not performed
24	No	Not performed	Not performed	Yes	No	Yes
25	No	Yes	Not performed	Yes	Not performed	Not performed
26	No	Not performed	Not performed	Yes (on request)	Yes	Yes
27	Yes	Not performed	Not performed	Yes	Not performed	Not performed
28	No	Not performed	Not performed	Yes	Yes	Yes
29	No	Not performed	Not performed	Yes	Yes	Yes
30	No	Not performed	Not performed	Yes	Yes	Yes
31	No	Not performed	Not performed	Yes	Yes	Yes
32	No	Not performed	Not performed	Yes	Yes	Yes
33	Yes	Not performed	Not performed	Not performed	Yes	Yes
34	No	No	Yes	Not performed	Not performed	Not performed
35	Not performed	No	Yes	Not performed	Not performed	Not performed

## Sheet: Suppl. Tab. 3
	Sequences of MET ex14 mutation and co-existing alterations
	Sample	Material	Detection Method	MET mutation Detected	Co-alterations Detected
	1	FFPE	CLv2	MET: c.2942-1G>A	None
	2	Cytology	CLv2	MET: c.3082G>A	MET: c.3736G>A, p.D1246N
			COMP		CDK4 amp. (x11)
					MDM2 amp. (x12)
	3	FFPE	CLv2	MET: c.3082G>C	None
			ODxET
	4	FFPE	CLv2	MET: c.3082+2T>A	None
			ODxET
	5	FFPE	CLv2	MET: c.3082G>A	TP53: c.720T>G, p.S240R
			ODxET
	6	FFPE	CLv2	MET: c.3078_3082+1delinsC	None
			ODxET
	7	FFPE	CLv2	MET: c.3082+3A>G	TP53: c.524G>A, p.R175H (VAF: 2%)
			ODxET
	8	FFPE	CLv2	MET: c.2942-13_2942-4del10	None
			ODxET
	9	Cytology	CLv2	MET: c.2942-48del	TP53: c.841G>T, p.D281Y
			ODxET
	10	Cytology	CLv2	MET: c.2942-22_2942-2del21	TP53: c.743G>T, p.R248L
			ODxET
	11	FFPE	CLv2	MET: c.2942-15_2942-4del12	SMAD4: c.346C>T, p.Q116*
			ODxET
	12	FFPE	CLv2	MET: c.2942-27_2942-8del20	SMAD: c.346C>T, p.Q116*
	13	FFPE	CLv2	MET: c.2942delA	None
	14	Cytology	CLv2	MET: c.3082G>T	TP53: c.801_803delGAA, p.N268del
			ODxET
	15	Cytology	CLv2	MET: c.2942-2A>C	None
	16	Cytology	CLv2	MET: c.3082G>C	SETD2: c.3457delA, p.I1153*
			Comp		TP53: c.404G>A, p.C135Y
					MSH6: c.1052A>G, p.H351R (VUS)
					ATR amp. (x 4)
					PTPN11 amp. (x6)
	17	FFPE	CLv2	MET: c.2942-1G>C	PIK3CA: c.1633G>A, p.E545K
	18	Cytology	CLv2	MET: c.3082+2T>C	ERBB3 amp. (x14)
			ODxET		KRAS amp. (x5)
	19	Cytology	CLv2	MET: c.3082+1G>A	TP53: c.659A>G, p.Y220C
			ODxET
	20	Cytology	CLv2	c.3004_3005GT>A, p.V1002fs*6	None
			ODxET
	21	Cytology	CLv2	None detected.	TP53: c.814G>T, p.V272L
				Insufficient material, not enough to repeat NGS analysis
	22	Cytology	CLv2	MET c.3082+3A>T	None
			ODxET	(ODxET: 23Rig750035_06)
	23	FFPE	CLv2	c.3082+3A>T	None
			Comp.
	24	Cytology	CLv2	None detected	EGFR: c.2573T>G, p.L858R
			ODxET
	25	FFPE	CLv2	MET: c.3082G>T	None
			Comp.
	26	Cytology	CLv2	MET: c.3082+1G>T	None
			ODxET
	27	FFPE	CLv2	MET: c.3004delG (CL)	None
	28	Cytology	CLv2	MET: c.2942-14_2942-3del12	None
			ODxET
	29	Cytology	CLv2	MET: c.2942-21_2942-2del18insC	None
			ODxET
	30	Cytology	CLv2	MET: c.3082G>T	None
			ODxET
	31	FFPE	CLv2	MET: c.3082G>C	PIK3CA: c.3068G>A, p.R1023Q
			ODxET		TP53: c.711G>A, p.M237I
	32	FFPE	CLv2	MET: c.3082G>T	None
			ODxET
	33	FFPE	CLv2	MET: c.2942-1G>A	TP53: c.841G>T, p.D281Y
			ODxET
	34	FFPE	Comp	None detected.	KRAS: c.35G>T, p.G12V TP53: c.730G>T, p.G244C

## Sheet: Suppl. Tab. 4
FEATURES		NUMBER OF PATIENTS
		n=34
Gender	Male	14
	Female	20
Age	≥ 70	30
	< 70	4
Performance status (PS)	0.1	32
	>1	2
Stage	I-II	13
	III/IV	21
Smoking	never smoker	7
	previous/current smoker	27
Comorbidities	Present	30
	Absent	4
CNS involving	Present	2
	Absent	32
PD-L1 status	≥ 50%	18
	< 50 %	16
OS	Dead	9
	Alive	25

## Sheet: Suppl. Tab. 6
MaxEntScan - raw data
Poly-pyrimidine tract (Reference MaxEntScore: 10.86)	Alt_MaxEntScore	Diff_MaxEntScore
c.2942-19_2942-2del18insC	-8.88	19.74
c.2942-22_2942-2del21	-5.45	16.31
c.2942-2A>C	2.82	8.04
c.2942-15_2942-4del12	3.47	7.39
c.2942-14_2942-3del12	4.82	6.04
c.2942-13_2942-4del10	5.20	5.66
c.2942-27_2942-8del20	6.50	4.36
3´splice acceptor site (Reference MaxEntScore: 10.86)
c.2942-1G>A	2.11	8.75
c.2942-1G>C	2.79	8.07
c.2942delA	8.26	2.60
5´splice donor site (Reference MaxEntScore: 7.84)
c.3082+2T>A	-5.47	13.31
c.3082+2T>C	-5.04	12.88
c.3082G>C	-2.43	10.27
c.3082+1G>T	-0.66	8.50
c.3082+1G>A	-0.34	8.18
c.3082G>T	-0.21	8.05
c.3082G>A	1.45	6.39
c.3082+3A>T	4.84	3.00
